# Supplementary material for: Simplified Acute Physiology Score II as Predictor of Mortality in Intensive Care Units: A Decision Curve Analysis
Source: PLoS One. 2016 Oct 14;11(10):e0164828. doi: 10.1371/journal.pone.0164828 (PMC5065161; doi:10.1371/journal.pone.0164828)
Supplement: S1 Table — Patient’s data (age, sex, death in Intensive Care Unit, length of stay in Intensive Care Unit, reason of admission). (XLS) [file pone.0164828.s001.xls]

## Sheet: Sheet1
SEX	length of stay	Age	sapsII	death	principal diagnosis
M	15	62	71	O	R570
F	7	49	32	N	R570
F	4	84	54	N	I501
F	2	22	12	N	R571
M	1	40	111	O	K860
M	12	49	76	O	R570
F	9	64	67	N	R570
F	4	77	55	O	R402
M	2	57	57	O	R571
M	3	67	31	N	J960
F	2	29	18	N	E101
F	3	83	49	N	J960
M	1	66	41	N	N179
M	5	48	55	N	G410
F	7	13	63	N	A415
M	3	57	48	N	R571
M	0	66	88	O	R571
M	6	24	51	N	R571
F	121	28	26	O	J09
F	1	55	57	N	J853
M	2	49	56	O	K852
F	0	62	110	O	I460
F	30	70	73	N	A419
M	2	55	75	O	A419
M	2	53	39	N	R571
F	9	64	75	N	A415
M	5	73	46	N	J960
M	1	59	19	O	R001
F	5	76	76	O	E110
F	1	38	63	O	I619
F	7	75	69	N	A419
M	2	65	73	O	A415
F	1	42	40	N	K830
F	12	37	43	N	N998
F	7	71	30	N	J960
F	1	67	53	O	A419
F	1	29	33	N	I10
F	19	80	73	O	I639
M	2	41	72	N	I460
M	7	76	82	O	A419
M	4	60	62	N	R571
M	3	34	81	O	R570
M	8	16	31	N	J960
F	10	61	40	N	J960
F	1	77	87	O	R571
M	2	54	13	N	J961+0
M	1	75	61	O	R402
F	1	71	28	N	J960
F	2	64	49	O	I460
M	4	60	46	N	A419
F	2	59	18	N	Z489
F	1	54	78	O	I469
F	9	85	35	N	J80
M	21	40	79	N	J80
M	1	74	87	O	R570
M	20	47	37	N	J960
M	25	68	32	O	J961+1
F	5	52	56	N	R571
F	9	47	58	N	I2100
F	1	57	40	N	R570
F	3	36	49	N	R402
F	1	56	35	N	J960
F	6	17	36	N	T509
F	1	21	20	N	T782
F	15	92	56	N	R572
F	3	65	60	O	T402
F	1	76	77	O	A419
M	1	33	11	N	E8760
M	3	51	63	O	A400
M	2	70	30	O	I501
F	3	73	36	N	J960
F	14	63	96	N	J80
M	12	61	22	N	J869
F	7	86	64	O	R571
M	5	66	70	O	R571
M	10	50	53	N	A415
M	0	58	75	O	A415
M	34	72	38	N	R570
M	2	38	13	N	K720
M	2	38	17	N	K720
M	1	63	88	O	I460
M	3	40	46	N	R402
M	13	58	49	O	C221
M	18	80	80	N	G410
M	2	61	40	N	Z489
F	0	72	95	O	I460
F	3	78	55	O	K550
F	3	78	22	N	J960
M	2	57	56	O	A410
F	6	43	22	N	J960
F	5	67	50	N	Z489
M	61	66	49	O	A419
M	42	73	43	N	J961+0
M	3	47	47	O	R571
F	1	73	74	O	R402
M	18	44	37	N	K852
M	2	37	46	N	R402
M	3	51	55	N	T782
M	4	79	94	O	R570
F	3	27	19	N	N832
F	9	46	55	N	E055
F	5	60	34	N	A419
M	1	50	35	N	A279
M	10	67	46	N	R570
F	1	77	31	O	J960
M	4	59	39	O	E162
M	27	46	84	N	A419
M	2	80	92	O	A419
M	2	68	63	O	R570
F	1	80	36	N	A419
F	7	79	79	O	R570
M	15	64	50	N	A419
F	2	41	52	N	A419
M	7	64	86	O	G931
M	5	55	56	O	A419
M	1	20	22	N	T469
F	4	27	11	N	J960
M	13	84	42	N	J960
M	7	61	47	N	R571
M	3	61	34	N	A029
F	2	52	36	N	K721
F	12	76	88	O	R402
F	1	53	53	N	T424
M	3	65	56	O	A419
F	11	40	61	O	A419
M	8	81	66	O	B787
M	3	68	42	N	R571
M	8	45	61	O	R402
M	1	74	70	O	E8750
F	4	68	56	O	R571
M	4	78	52	O	I2100
M	2	42	36	N	J960
M	6	60	39	N	R402
M	5	50	69	O	R402
F	6	67	56	N	R570
F	6	56	29	N	I2110
M	4	18	32	N	R509
F	1	34	93	O	R571
F	1	52	30	N	E872
M	0	47	62	O	R571
M	3	54	62	N	R571
M	2	30	29	N	F100
M	1	18	12	N	A279
M	1	77	27	N	J960
M	10	45	69	O	A419
F	5	76	59	N	I501
F	26	68	95	N	A419
M	5	76	51	N	K922
M	2	68	32	N	R578
M	3	78	91	O	A419
M	3	75	26	N	J960
F	3	36	80	N	R402
M	0	78	55	N	J960
M	0	59	84	O	I460
M	3	37	6	N	K852
M	1	72	76	O	R571
F	2	36	80	N	R402
F	3	68	25	N	Z489
F	5	54	46	N	I200
M	8	58	85	N	R570
M	12	81	89	N	I501
M	2	53	19	O	G410
M	8	67	53	N	R572
F	1	32	25	N	E8760
F	1	57	23	N	I2110
M	5	43	39	N	B500
F	7	73	94	O	R570
F	1	60	16	N	S273
M	4	56	25	N	J960
F	15	76	45	N	A419
M	8	62	35	O	R570
F	2	65	82	O	A419
M	38	74	77	O	R570
M	7	1	95	N	J960
F	1	76	44	N	I501
M	3	62	24	O	A419
M	19	46	70	N	J80
F	1	66	26	O	I501
M	17	58	65	O	A412
M	2	63	37	N	J960
M	6	19	37	N	I279
F	12	11	75	N	A415
M	7	78	54	O	A419
M	22	54	78	N	R402
M	5	62	78	O	A419
F	8	37	122	O	A415
F	21	19	48	N	R402
F	8	68	58	N	K851
F	9	71	94	O	R58
F	2	72	65	N	I501
M	1	55	68	O	A419
M	12	60	53	N	R402
F	5	84	78	O	R570
M	6	62	71	O	I469
M	3	27	21	N	A279
M	1	73	116	O	I460
M	3	51	37	N	K850
F	18	68	30	N	A403
F	1	68	71	O	I469
M	1	68	68	O	A419
M	18	78	84	N	J960
F	1	62	44	N	N179
M	3	33	17	N	J869
M	11	67	39	N	A419
M	52	70	34	N	G412
M	24	56	45	O	R570
M	3	29	42	N	R402
M	3	55	12	N	B509
M	7	59	41	N	A419
M	0	17	24	N	K720
M	37	67	40	O	A419
F	1	53	12	N	T424
M	7	81	65	N	J159
F	2	32	34	N	O723
M	10	68	61	N	I501
M	10	80	50	O	R571
M	15	48	74	N	E872
F	20	77	34	N	B377
M	5	76	35	O	A419
M	3	45	44	N	I501
M	7	58	77	N	I710
M	3	28	45	N	A419
M	14	43	36	N	J960
M	10	39	64	N	R570
M	8	75	36	N	J80
F	2	55	44	O	Z489
F	7	83	70	O	I21000
M	3	29	12	N	G610
M	4	55	69	O	G009
M	9	62	49	O	J960
M	3	60	39	N	J960
F	0	46	86	O	I469
F	17	4	69	N	J80
M	6	37	39	N	J80
M	0	46	19	N	I200
F	25	56	74	N	G410
M	1	48	46	N	R402
M	3	67	58	N	B162
F	22	41	71	O	R570
F	2	26	42	N	T432
F	1	77	22	N	J159
M	0	74	87	O	I469
M	10	81	65	N	J960
F	8	83	57	N	J960
M	1	59	92	O	R570
M	1	81	127	O	K550
M	3	43	45	N	A279
F	2	70	53	O	R402
M	18	74	75	O	R402
M	3	16	34	N	B509
F	1	77	25	O	J159
M	11	70	65	N	G410
M	8	77	74	O	J80
M	9	50	43	N	J960
F	0	39	78	O	R571
F	1	77	33	N	I952
M	3	57	60	N	E8750
M	11	46	57	N	A419
M	1	50	36	O	I21100
F	8	83	50	N	J960
F	1	77	62	O	J80
F	1	14	51	N	N179
F	8	31	57	N	R402
F	2	34	28	N	D70
F	0	72	76	O	A419
M	30	50	63	O	G410
M	11	50	56	O	S2588
M	10	50	39	N	J960
M	7	59	28	N	J80
M	1	68	42	N	J960
M	24	76	63	N	J960
M	0	79	135	O	J159
M	11	76	70	N	A415
M	18	58	71	N	A415
M	12	57	57	N	J960
F	31	63	89	N	A419
F	2	80	42	N	J960
F	1	65	56	O	J80
M	19	53	49	N	J80
M	5	52	36	N	J80
M	29	37	50	N	R570
M	2	39	23	N	K852
M	7	49	66	N	R571
F	7	67	61	N	G410
F	8	43	40	N	J960
F	4	41	50	N	R402
M	1	68	36	N	J960
M	6	62	54	N	A279
F	4	63	22	N	J46
M	3	33	76	O	R402
M	11	71	98	O	R570
F	3	47	53	N	T424
F	3	65	47	N	A415
M	3	60	66	N	A279
M	1	50	26	N	J960
M	2	27	25	N	R402
M	1	76	32	N	J960
M	13	39	47	N	A403
M	20	75	36	N	S270
M	3	57	63	N	A419
F	1	51	116	O	K922
F	51	76	44	N	I501
F	3	54	57	N	R402
F	29	56	74	N	G410
F	0	61	31	N	A419
M	6	63	62	N	T469
M	7	68	46	N	R570
M	3	63	24	O	J960
M	1	46	66	N	R402
F	0	58	93	O	J960
F	10	51	36	N	J80
M	3	48	40	N	J960
F	5	50	23	N	F220
M	2	77	31	N	R572
M	52	64	31	N	J80
M	5	74	71	N	G410
M	0	69	90	O	A419
M	3	46	31	O	R570
F	7	65	44	N	A419
F	4	20	33	N	G410
M	0	61	48	O	J960
F	3	34	24	N	R402
M	2	72	40	N	J960
F	10	72	60	O	R402
F	21	73	63	O	R402
F	2	33	23	N	R571
F	28	78	53	N	J960
M	44	28	29	N	J80
M	8	52	57	O	R402
M	3	50	49	N	R402
M	34	46	29	N	J80
F	5	36	24	N	J46
F	2	60	52	N	R34
F	6	36	35	N	A415
M	6	46	54	O	R570
F	20	71	90	O	A419
F	1	80	110	O	R570
F	6	60	98	O	I460
F	2	77	44	N	A415
M	6	23	33	N	A279
F	5	83	37	N	J960
M	4	68	45	N	J960
F	7	20	21	N	J960
M	6	61	40	N	A419
F	6	36	59	N	R570
M	8	74	60	N	J159
M	3	47	41	N	R402
M	4	20	16	N	J960
M	0	65	62	O	R402
F	3	73	37	N	I501
M	4	55	13	N	J960
M	1	64	27	N	J960
M	4	64	72	N	G410
M	9	59	69	N	I21100
M	4	72	48	N	Z488
F	4	43	40	N	A419
F	4	65	47	N	T782
M	2	20	19	N	S061
M	11	52	76	N	N10
M	5	65	55	O	G410
F	0	75	51	N	A419
M	5	64	56	O	R402
M	18	54	83	N	R402
F	0	36	95	O	A400
F	6	53	51	N	I21200
M	4	55	25	N	K852
F	2	45	83	O	R402
M	7	67	49	N	J960
M	6	66	27	N	Z489
M	35	71	56	N	J960
M	6	47	27	N	E8710
M	2	58	20	O	C249
M	30	78	96	O	J960
F	0	81	103	O	I469
F	8	63	54	O	J960
F	30	73	51	O	T469
M	23	52	68	N	A418
F	2	75	49	N	J960
F	3	85	71	O	A419
M	23	72	41	O	J80
M	2	63	40	N	K529
F	10	82	60	O	N179
M	3	36	38	N	R402
M	2	80	96	O	J80
F	1	55	25	N	E1170
F	18	70	27	O	J960
F	2	84	61	N	I501
F	7	49	43	O	J80
F	3	21	37	N	I501
M	2	59	42	N	J80
M	7	56	42	O	N170
M	1	63	71	O	R571
M	3	63	64	N	A419
F	16	75	79	N	A419
M	0	64	95	O	I460
M	0	81	130	O	I460
M	1	70	32	O	K566
M	1	33	28	O	Z489
M	3	69	60	N	R402
M	2	75	73	O	J80
M	3	27	27	N	E101
F	4	76	27	N	I501
F	1	69	62	O	N170
M	25	63	81	O	G410
M	6	69	29	O	I710
M	1	11	20	N	S318
F	2	38	24	N	N178
F	1	71	86	O	A419
F	11	55	60	O	K316
F	2	86	41	N	I511
M	17	54	55	N	A419
M	0	49	92	O	E872
M	4	42	78	O	I469
M	7	85	39	O	A419
M	5	69	41	N	R402
F	1	35	27	N	E1110
F	14	62	51	O	C819
M	37	78	27	N	N170
M	1	85	87	O	R571
M	22	61	40	O	J960
M	4	78	48	N	J40
M	2	75	86	O	R572
F	0	75	49	N	N184
F	6	60	61	N	J960
M	3	74	61	N	A419
M	4	79	63	N	R571
M	1	40	17	N	A270
M	2	51	48	N	J46
M	6	63	47	N	J960
M	2	68	70	N	I471
F	4	75	49	N	J960
M	2	57	37	O	J80
M	2	73	21	N	J960
M	37	67	44	N	R402
M	6	55	45	N	A419
M	3	51	58	N	E1110
M	7	55	66	N	G931
F	4	30	40	N	E100
M	11	61	59	N	I139
M	3	87	86	N	J960
M	4	77	42	N	I501
M	3	66	22	N	I710
M	1	22	40	N	R402
M	1	44	68	N	R402
M	10	58	48	N	R578
M	3	59	35	N	J961+0
M	2	61	42	N	J960
M	11	43	34	N	J960
M	19	77	87	N	I460
M	2	26	24	N	S361
F	2	65	36	N	J80
F	3	66	101	O	I460
M	5	46	42	N	R571
M	18	49	34	N	R570
M	32	57	60	N	A415
M	2	59	50	O	Z489
M	14	61	95	O	A419
F	30	54	32	O	R571
M	5	65	62	N	R402
F	11	50	30	N	J80
M	1	71	106	O	I460
M	7	44	48	N	G410
M	3	49	58	N	R402
F	15	61	87	O	R578
F	6	58	48	N	J960
M	1	45	29	N	J960
M	25	26	31	N	J80
F	2	46	69	N	A415
M	15	49	71	N	G410
M	3	42	83	O	K862
M	14	72	87	N	A419
M	9	65	41	O	A419
F	4	54	39	N	J46
M	10	82	59	O	J960
M	6	59	42	O	K922
M	1	39	74	O	I460
M	8	61	72	N	G410
M	9	69	47	N	J960
M	18	58	71	O	J80
M	2	77	52	N	J960
M	13	47	62	N	J960
F	1	37	44	N	N139
F	6	75	72	N	J960
M	35	76	59	O	J960
M	1	19	71	O	R402
M	3	58	52	O	A414
F	9	74	94	O	I639
M	10	56	29	O	A415
M	2	19	26	N	R571
M	0	77	89	O	I469
M	3	60	55	N	A419
M	11	27	32	O	R572
F	3	32	38	N	R402
F	5	54	41	N	R402
F	11	67	72	O	A415
M	11	72	37	N	A419
M	7	58	43	N	E43
M	2	43	11	N	J960
M	6	74	38	O	I710
F	9	67	63	O	I469
F	1	16	13	N	R402
F	0	46	111	O	I469
F	0	69	63	O	A419
M	2	46	37	O	R402
M	12	82	46	O	J849
M	0	61	109	O	I469
M	9	70	43	O	I619
M	28	41	32	O	J960
F	1	60	41	N	E8710
M	1	70	73	O	R402
M	3	62	45	N	R571
F	7	70	31	N	J960
M	29	70	37	O	J40
M	14	61	67	N	R570
M	8	64	92	N	R571
M	9	67	66	N	R570
F	9	85	80	O	R570
F	9	27	50	N	R571
M	4	68	69	O	R402
M	4	69	45	N	J960
F	5	74	70	N	J960
M	1	73	99	O	R402
F	2	73	95	O	R570
M	13	79	75	O	A415
F	7	68	54	O	R570
M	35	82	48	O	G410
F	8	73	21	N	C329
M	1	75	78	O	R402
M	1	50	15	N	T469
M	23	45	26	N	J960
F	5	27	22	N	K650
M	43	64	48	O	J853
M	26	59	86	O	R571
F	10	76	81	O	I460
M	2	64	42	N	R571
M	5	57	16	N	A418
F	9	21	37	N	R570
M	1	80	90	O	A410
F	4	36	46	N	R402
M	3	74	67	O	A419
M	3	61	45	N	R571
F	1	46	85	O	R570
M	4	78	51	O	J960
M	5	78	43	N	I255
F	1	17	21	N	I451
M	3	36	17	N	R651
M	12	63	41	O	J960
F	20	67	72	O	A419
F	10	53	70	N	I710
M	5	54	49	N	G410
M	1	51	20	N	I2110
F	1	68	91	O	I469
M	1	46	42	N	E101
M	0	25	40	N	S202
F	20	75	63	O	R570
F	1	26	10	N	K922
F	1	36	13	N	R402
M	12	45	17	N	J960
M	7	69	42	N	R570
F	16	61	55	O	R402
F	0	76	113	O	I469
F	3	49	37	O	J80
F	3	40	33	N	R571
F	11	55	34	O	R570
M	8	73	64	N	G410
M	21	28	49	N	A419
M	8	88	79	N	J961
F	3	34	25	N	E8350
M	1	60	55	N	I442
M	10	45	20	N	R651
F	19	75	49	O	A419
F	4	37	21	O	I313
M	3	78	42	O	J960
M	5	72	66	N	A415
F	0	61	88	O	R570
F	1	23	17	N	A419
F	5	60	50	N	A419
M	18	20	57	N	R402
F	1	88	80	O	R571
F	6	26	35	N	K316
F	12	55	42	N	I710
M	2	61	39	N	M869
M	1	68	38	N	Z438
M	0	71	105	O	R570
M	12	25	32	N	J80
F	12	88	47	N	J159
M	2	82	30	N	J960
M	1	59	34	N	J960
M	3	64	29	N	J960
F	1	52	82	N	R571
F	23	81	46	O	J960
M	3	59	22	N	J960
F	3	63	76	O	I619
F	5	76	72	O	I2100
F	0	55	128	O	R578
M	11	69	45	N	J960
F	5	54	61	N	I460
F	2	40	64	N	R571
M	7	71	56	O	R578
M	24	64	85	O	J80
M	21	75	38	N	I501
M	9	57	24	O	J80
F	5	78	37	N	J960
M	12	47	43	N	A410
M	2	59	79	O	I460
M	17	64	27	N	J960
F	1	42	20	N	I509
F	2	44	28	N	R578
M	3	56	52	O	A415
F	2	32	26	N	J960
M	2	27	41	N	T391
F	2	71	47	N	R570
F	14	60	42	N	A415
M	7	40	57	N	R402
M	5	86	32	N	J960
M	1	72	64	O	R570
M	0	58	65	O	A440
M	12	46	41	O	J80
M	2	58	29	O	R571
M	3	59	13	N	J960
F	1	14	29	N	L5120
M	14	74	66	N	A419
M	4	51	45	N	T426
M	1	46	78	O	I460
M	3	71	40	N	A419
M	0	61	34	N	R571
F	5	49	44	O	R570
F	4	17	40	N	R572
M	1	21	38	N	R402
F	5	73	36	N	J969
M	2	48	61	N	R571
M	4	61	30	N	J960
M	1	79	31	N	J459
M	2	36	61	O	R571
M	51	39	33	N	A403
F	2	66	61	O	I501
F	3	26	27	N	R571
M	3	56	50	N	R402
M	7	71	30	N	R570
F	6	56	44	O	A403
F	0	26	45	N	K720
F	1	64	79	O	R570
M	19	58	102	O	I460
M	10	68	33	N	J960
F	0	49	69	O	R570
M	1	70	109	O	R570
M	1	68	36	N	I501
M	27	76	54	O	J80
M	6	59	49	N	R571
F	15	71	55	O	J960
M	11	59	66	N	N179
M	22	80	85	O	A415
M	12	59	53	N	J80
M	3	45	72	N	I469
M	13	73	74	O	J960
F	4	73	27	N	J80
M	3	59	35	N	J960
F	4	77	36	N	R392
F	14	51	91	O	R578
M	5	30	36	N	A419
M	4	73	90	N	I442
M	1	57	82	O	A415
F	4	67	71	N	I442
F	5	71	77	N	J961+0
F	23	62	61	N	G410
F	4	58	24	N	E101
F	1	32	55	O	A419
M	7	75	31	N	J80
M	27	64	54	N	R570
M	2	46	24	N	J960
M	2	71	39	N	J960
M	17	46	39	O	A419
M	24	48	32	O	I639
F	3	59	22	N	J960
F	10	43	29	N	I200
F	1	32	24	N	A415
M	55	64	49	O	J960
F	1	36	58	N	R402
M	16	34	27	N	S271
F	2	76	43	N	K661
M	1	72	47	N	R571
M	1	29	45	N	S7290
M	2	59	27	O	J960
M	7	59	49	N	A419
F	14	73	47	O	J960
M	9	76	71	N	R572
F	16	43	62	N	R572
F	9	52	36	N	J960
M	1	71	49	N	I2100
M	4	29	18	N	I260
M	4	64	53	O	A419
F	0	41	19	N	T469
M	2	50	22	N	J80
M	10	27	31	N	R570
F	6	86	55	N	J960
M	4	62	42	N	E872
M	3	53	23	N	K852
M	2	83	71	O	R570
F	8	53	60	N	R402
M	2	40	29	N	E101
M	15	66	92	O	G931
M	1	57	44	O	I501
M	3	38	81	O	R572
F	3	28	61	N	T435
M	12	46	47	O	A150
M	3	57	44	O	I501
M	0	64	109	O	R570
F	25	47	54	N	K650
M	0	37	36	N	G410
F	1	62	31	N	R402
F	5	69	24	N	J960
M	1	29	73	O	J960
F	8	63	29	N	R402
F	2	18	34	N	R570
M	22	76	81	N	G410
F	0	60	26	N	J960
F	7	66	66	N	R402
F	1	44	18	N	T469
M	10	51	38	O	A415
F	3	47	26	N	R402
M	0	53	108	O	A403
M	9	49	78	N	G410
M	3	46	37	N	R572
M	5	71	37	N	A415
F	17	45	68	N	A415
F	10	62	44	N	R570
M	3	73	49	N	A415
F	2	20	48	N	A412
F	1	62	18	N	J960
F	1	66	88	O	R402
F	0	58	92	O	R578
F	2	19	19	N	I501
F	4	48	21	N	K720
M	27	74	47	O	I460
M	58	64	40	N	A419
F	5	63	70	N	R572
F	5	62	53	N	R570
F	7	70	40	O	J159
F	14	62	68	O	R570
M	18	48	19	N	I469
M	0	68	100	O	R570
F	2	60	63	O	I460
F	1	70	27	O	I469
M	4	58	25	N	R572
F	7	35	34	N	R570
F	10	29	12	N	J80
M	5	74	39	O	J80
M	15	67	47	O	J80
M	1	23	6	N	E101
M	17	31	10	N	K852
F	6	53	52	N	R570
F	5	84	22	N	I501
F	2	78	31	N	I501
F	5	56	32	N	R578
M	2	65	106	O	I469
M	8	71	44	O	J80
M	1	85	81	O	I21100
M	6	58	55	N	G410
F	11	65	73	N	I442
M	3	65	33	N	J960
M	14	67	82	O	I460
M	7	46	65	O	A419
F	5	51	70	N	N170
F	13	62	42	N	J690
F	1	60	85	O	I469
F	1	94	26	N	Z489
M	21	75	49	O	J960
M	2	19	45	N	T424
F	9	59	43	N	J80
F	24	55	63	O	R402
F	5	68	78	N	R572
M	7	46	49	N	R402
M	17	62	36	N	G410
M	4	72	38	O	J960
M	7	68	36	N	R570
F	1	56	20	O	I330
M	5	58	26	N	E872
M	0	58	68	N	R402
M	5	65	41	N	R571
M	3	59	31	N	R570
M	1	73	27	N	J960
F	0	26	20	N	J960
F	21	62	44	N	R570
M	9	39	91	N	B199
M	1	18	31	N	R402
F	1	26	20	N	J960
F	1	28	6	N	E86
M	12	63	80	N	G410
F	1	58	33	O	R572
F	6	59	91	N	R402
M	2	39	23	N	R402
F	7	95	77	N	R571
F	3	52	28	N	R571
M	2	70	27	N	J960
M	6	39	50	N	R402
M	1	65	45	N	A415
M	3	74	48	N	J960
M	2	64	36	N	R651
M	19	75	50	N	J960
M	2	64	100	O	I460
M	5	53	65	O	R402
F	0	52	61	O	R402
M	18	74	33	O	J960
M	10	72	49	N	A419
F	1	68	43	O	E8350
F	1	68	36	O	E8350
F	15	41	42	N	T424
M	0	69	66	O	R572
M	1	64	96	O	R402
F	2	81	84	O	R571
M	19	53	29	N	J960
M	2	44	60	O	S067
M	4	48	64	O	R572
F	3	40	38	N	T439
M	8	66	48	N	J159
M	8	62	35	N	J960
M	8	18	56	N	G410
M	7	68	45	N	J960
F	2	77	72	O	R570
M	1	48	62	O	J151
M	2	46	37	N	R572
F	10	54	25	N	J960
M	3	41	61	N	R402
M	14	53	39	N	I21100
F	0	57	96	O	I460
F	4	67	74	N	R402
F	3	64	47	N	R571
F	2	20	60	O	J80
F	7	72	50	N	R570
M	5	60	63	O	I460
M	1	62	101	O	K550
M	7	86	41	N	R572
F	8	50	62	N	T432
F	7	69	32	N	R402
M	2	53	27	N	G410
M	1	52	65	O	R402
M	16	73	60	N	J80
F	1	45	117	O	R572
F	15	66	38	O	J960
F	10	82	29	N	J960
M	0	43	65	O	I469
M	2	20	12	N	I313
M	2	21	49	N	R402
F	1	59	33	N	R570
M	1	81	48	N	J960
M	8	60	70	O	J80
M	0	51	13	N	J80
M	2	68	34	O	I255
M	3	59	39	N	I21000
M	2	47	40	O	J960
M	4	76	96	O	I460
F	4	67	38	O	J960
M	15	33	19	N	J960
M	0	81	33	N	J960
M	4	33	73	N	J960
F	17	53	66	O	J960
F	6	82	29	N	J960
M	90	57	42	N	G410
M	2	45	62	O	I460
F	5	64	39	N	R578
M	20	77	79	O	R572
M	9	57	50	N	R570
M	8	18	26	N	J960
M	0	21	63	O	R571
F	0	50	78	O	I460
F	2	75	30	N	J960
F	0	48	107	O	R572
M	1	69	61	O	R402
F	21	69	22	O	I080
M	1	66	24	N	J159
M	3	24	27	O	J960
M	6	72	54	N	I500
M	1	24	6	N	T783
F	2	57	22	N	K20
M	3	60	51	O	R572
M	5	77	42	O	J960
M	1	63	29	N	R572
F	1	32	11	N	F681
M	1	67	29	N	J960
M	2	47	45	N	R402
F	0	47	97	O	I260
M	5	69	106	O	R572
M	7	73	68	O	R572
M	4	57	50	N	A419
M	2	31	40	N	T751
M	1	47	60	N	R402
M	4	28	15	N	J960
M	11	67	69	O	R572
F	10	49	55	O	R572
F	21	73	46	N	J960
M	10	73	27	N	J960
M	9	66	32	N	J960
F	5	26	29	N	B199
F	15	58	31	N	A415
F	8	74	45	N	R402
M	2	54	15	N	Z489
F	3	54	28	O	R570
F	2	33	27	N	T447
M	25	52	38	N	G410
M	10	68	48	O	R572
M	3	26	24	N	J80
F	0	32	15	N	R571
M	16	70	86	O	R572
F	1	64	26	N	R001
F	17	48	19	O	Z998
F	25	56	65	N	R570
F	0	27	26	N	I500
F	3	54	18	N	J80
F	10	61	60	N	G412
M	0	58	53	O	R572
M	6	52	35	N	J960
M	2	55	43	O	J960
M	2	59	76	O	R402
F	1	70	27	N	J960
M	0	58	73	O	R571
M	0	66	22	O	I469
M	7	61	37	N	I248
F	1	57	36	O	I501
F	3	27	26	N	I500
M	2	44	35	N	I255
F	1	41	25	N	N170
F	4	77	16	O	R402
M	4	39	37	O	R651
F	1	48	72	O	I619
F	10	73	46	N	I21100
M	35	41	54	N	R570
M	4	85	65	N	J960
M	9	54	34	N	I255
F	3	21	26	N	B500
M	5	59	45	N	N170
M	6	58	53	O	R572
F	2	69	72	O	R570
F	1	60	78	O	R571
M	7	18	44	N	J960
F	9	77	69	O	J960
F	1	73	70	O	R571
M	7	62	74	N	R572
M	2	41	27	N	E8350
M	5	31	15	N	A279
F	1	67	41	O	I2120
F	3	63	40	N	I501
M	0	84	90	O	M726
M	1	41	54	N	R402
M	11	67	46	O	S3720
F	8	63	65	O	C859
F	8	17	49	N	R572
M	2	81	59	O	J80
M	7	51	59	O	R572
M	13	70	86	O	R570
M	11	60	38	O	R570
F	5	20	43	N	G410
M	3	44	40	N	R571
F	3	59	97	O	R570
M	1	18	22	N	N170
M	2	37	18	N	G410
M	4	63	33	N	A419
M	10	68	53	N	A270
M	1	18	32	N	R402
F	3	58	36	N	R653
M	0	79	93	O	R402
M	4	63	56	N	R571
M	1	83	90	O	R570
F	5	56	48	N	A419
M	6	15	39	N	R651
F	2	37	12	N	R571
F	3	73	58	N	R571
M	1	61	45	N	R570
M	2	36	16	N	I409
M	9	52	24	N	J960
F	3	64	33	N	R572
M	3	66	36	N	I255
F	2	44	24	N	J960
F	0	50	22	N	R571
M	0	51	43	N	R570
M	6	47	75	N	R572
M	0	56	94	O	I460
F	10	54	24	N	J960
M	16	83	79	O	R572
F	63	75	34	N	J960
M	2	76	60	O	R572
F	6	69	36	N	B508
M	5	53	85	O	R570
M	45	43	82	N	J960
F	1	38	48	N	O995
F	3	36	34	N	K701
M	4	51	43	N	R570
M	8	83	35	N	R570
M	2	74	25	N	S2700
M	3	50	20	N	E101
M	2	48	29	N	T3131
F	3	76	31	N	J960
F	0	82	115	O	I442
M	4	66	57	N	R570
M	18	62	52	N	R402
M	12	84	74	N	R402
F	2	42	101	O	R572
F	1	22	6	N	T394
M	3	71	20	N	R571
M	1	27	9	N	J189
F	0	76	108	O	R572
M	3	49	53	N	R402
M	6	29	26	N	A270
M	1	34	10	N	Q332
F	2	77	21	N	J960
F	3	56	48	N	N179
M	10	36	57	O	G410
F	2	73	42	N	R651
M	3	41	48	N	G410
F	3	51	67	N	R402
F	3	54	46	N	I2190
M	1	50	25	N	S270
F	5	58	67	O	K250
F	2	62	37	O	E8760
M	3	62	48	N	R402
M	6	44	48	N	R572
F	10	38	48	N	J80
M	4	61	29	N	A419
M	13	60	81	O	R572
M	5	68	46	N	J960
F	10	54	70	N	R572
M	31	71	27	O	A410
M	5	64	38	O	J960
F	3	66	57	N	R571
M	4	52	37	N	J960
M	2	52	47	N	R572
M	7	79	53	O	J960
F	6	54	28	N	J960
M	0	77	21	N	R042
M	14	52	39	N	R570
M	7	68	71	N	A415
F	2	61	121	O	R570
F	0	69	106	O	R570
M	0	63	50	O	R570
M	5	56	25	N	A419
M	9	71	99	O	R570
F	3	61	57	N	T424
F	10	74	45	N	J960
M	1	60	34	N	K254
M	1	64	48	N	R571
F	2	71	46	N	T439
M	4	68	37	O	N179
M	50	61	78	N	J80
F	10	70	51	N	J960
M	1	44	41	N	R571
M	17	50	66	O	J960
F	6	64	47	N	R572
F	7	51	29	N	R571
F	8	51	84	N	K560
F	18	16	42	N	R572
F	6	43	50	O	R570
M	13	64	38	O	J960
M	4	47	32	N	N179
M	1	17	36	N	A419
M	15	61	52	N	J960
M	1	60	82	O	I608
M	2	46	54	N	R402
M	1	47	87	O	I460
F	42	67	66	O	R571
F	22	83	61	O	R570
M	17	85	92	N	K650
F	4	39	15	N	I501
F	6	24	48	N	G410
M	1	56	89	O	R571
M	17	13	66	N	J80
F	2	38	32	N	T432
F	1	57	23	N	R55
F	17	55	29	N	J955
F	1	73	36	N	J960
M	7	75	72	O	R570
F	7	77	103	N	R570
F	24	49	61	N	R570
F	7	43	67	O	R570
M	4	48	38	O	R570
F	2	87	56	N	J960
F	28	75	54	O	R402
M	2	42	60	O	I260
M	1	62	68	O	A419
M	6	18	44	N	A279
F	12	71	32	N	K650
M	10	48	30	O	J80
M	5	58	22	N	S2720
M	2	20	14	N	R451
M	6	70	46	N	J80
M	7	56	53	N	R572
F	4	58	77	N	I460
M	1	47	24	N	J960
M	4	34	36	N	T435
F	16	63	70	O	A415
M	2	54	42	N	G410
M	6	48	47	N	J960
M	0	58	72	O	R402
M	2	46	28	N	A279
F	2	55	27	N	R571
F	1	45	30	N	K720
M	0	47	95	O	I460
M	2	53	63	O	I460
M	11	78	25	O	J960
M	15	73	50	O	J960
M	0	23	29	N	I495
F	8	52	39	N	R570
M	17	63	55	O	R572
M	3	59	30	N	N179
M	10	68	58	N	R571
M	0	51	67	O	R571
M	2	30	14	N	E101
M	6	60	46	O	I330
M	14	51	45	O	I639
F	0	90	26	O	R570
M	2	60	67	O	K550
M	12	48	69	O	I460
M	13	52	40	N	A270
M	3	51	62	N	A415
M	6	64	65	N	R572
M	10	65	59	N	R402
M	5	66	61	N	J960
M	7	46	92	N	R402
M	1	75	100	O	A414
M	12	60	66	N	A270
M	33	45	27	N	R572
M	4	75	59	O	R402
F	4	58	56	N	R572
M	1	40	92	N	I330
M	1	80	75	N	R402
M	1	59	64	O	R570
M	1	59	102	O	R571
M	1	31	30	N	R402
M	2	30	18	N	E101
M	1	28	40	N	R402
F	7	86	65	O	R570
F	15	56	49	N	R402
M	8	62	36	N	R572
M	7	48	83	O	R572
M	3	41	33	N	S021
F	42	65	40	O	R570
M	5	23	16	N	A279
M	10	80	56	O	R570
M	17	53	34	N	R402
M	13	60	38	O	J80
F	8	54	46	N	A419
F	6	52	50	N	J960
F	8	33	35	N	J80
F	0	69	68	O	I501
F	3	71	32	N	R572
M	9	40	92	N	I330
F	2	47	38	N	R402
F	2	89	60	O	I460
F	2	75	91	O	I460
M	2	50	22	N	J960
M	2	41	54	N	J960
M	2	60	44	O	R570
M	2	68	36	O	J960
M	36	71	67	O	N179
M	2	42	21	N	N170
M	6	68	35	N	N179
M	2	26	12	N	A270
M	4	52	47	N	J960
M	9	51	62	N	J960
M	7	62	49	N	K830
M	2	59	65	N	R402
M	1	40	24	N	R402
M	24	70	56	O	R570
M	3	79	48	O	R570
F	8	69	68	O	I501
M	13	65	91	N	I460
M	11	73	50	O	R570
M	5	67	57	N	G410
M	10	66	31	N	J960
M	1	55	74	O	R572
M	37	70	86	N	I460
M	10	66	69	O	R572
M	21	70	53	O	R572
F	2	71	28	O	K851
F	17	60	102	N	A419
M	6	59	63	N	A419
F	1	22	18	N	N10
M	4	21	37	N	A270
M	1	44	32	N	R402
M	16	19	30	N	J80
F	7	61	65	O	J960
M	1	82	60	N	N170
M	5	19	19	N	A270
F	4	69	56	N	K650
M	4	43	37	N	Z489
M	1	62	95	O	T179
M	1	55	116	O	A419
M	5	86	56	N	J960
M	0	35	42	N	R402
M	1	74	41	N	K922
M	1	57	61	O	R402
M	5	13	6	N	S3610
F	3	69	46	N	S0650
F	4	36	52	N	I460
M	4	65	51	N	N170
M	1	45	46	N	E43
M	5	39	38	N	R402
M	8	71	77	N	A419
M	8	73	75	O	R572
F	1	32	8	N	O142
F	0	67	50	O	I319
F	0	67	70	N	R570
F	10	17	41	O	R578
M	5	45	25	N	R568
F	40	68	61	O	J960
F	4	73	51	N	Z489
F	2	52	38	O	R571
M	6	48	48	N	G410
F	9	66	53	N	A419
F	7	6	86	N	R570
M	6	34	30	O	E872
F	38	72	44	N	G410
F	17	24	30	N	J159
F	4	67	70	N	R570
F	2	21	31	N	J853
F	7	74	54	O	I501
M	3	74	54	N	R570
F	10	66	56	N	I200
M	2	28	21	N	R402
M	5	69	26	N	J960
F	3	58	78	N	T782
M	13	73	33	O	R572
M	1	36	43	N	R402
M	7	42	62	N	A419
F	2	52	32	N	I501
F	0	15	6	N	T425
F	5	83	53	N	I639
M	4	31	44	N	G410
M	2	56	32	N	K529
M	6	67	52	N	J960
M	22	42	66	N	R570
F	14	83	32	N	A419
F	2	71	48	N	J960
M	8	69	46	N	I460
F	1	73	50	O	R572
F	0	38	32	O	R99
F	3	63	31	N	J960
M	3	58	44	N	I2140
M	4	44	63	N	R402
M	32	43	60	N	G410
F	4	61	74	N	R570
M	3	74	35	O	J960
M	4	49	19	N	J960
M	9	64	61	N	S0670
M	1	62	78	O	A415
F	1	71	45	O	R572
F	1	55	91	O	I619
F	1	85	47	O	J960
M	4	55	36	O	J80
M	8	33	41	N	A279
M	13	36	68	N	I460
M	3	58	26	N	R571
M	4	41	28	N	A270
F	2	28	43	N	T424
M	8	62	36	N	J80
M	1	18	12	N	E101
M	2	80	88	O	I460
M	0	73	96	O	R570
F	1	28	13	N	J46
M	13	70	53	O	J690
M	3	79	35	O	I639
M	15	67	48	N	R570
M	1	62	40	N	N170
M	10	25	23	N	S140
M	1	18	39	O	S063
F	3	25	30	N	G01
M	38	70	58	O	R570
M	7	47	87	O	R571
F	5	83	51	N	K650
F	4	68	44	N	R572
F	4	67	46	O	R572
F	9	68	79	O	R571
M	4	19	30	O	E8760
M	3	79	64	O	R402
M	4	80	58	N	R571
M	2	19	16	N	R048
F	15	69	72	N	I619
M	8	55	57	N	R402
M	9	27	23	N	T549
F	3	74	27	N	A418
M	2	22	29	N	A279
M	1	16	38	N	F1005
M	5	35	23	N	A279
M	0	47	28	N	R570
F	2	39	46	N	O411
F	2	19	19	N	E109
F	6	70	33	N	J159
F	12	49	33	O	M7264
M	7	70	71	N	J159
M	13	70	45	N	J80
F	4	83	85	N	R570
F	3	57	61	N	R570
F	1	64	20	N	J960
F	0	48	31	N	I619
M	1	32	40	N	R570
F	7	78	66	N	R568
F	1	76	46	N	I442
M	0	31	55	O	S069
M	3	50	25	N	J960
F	3	42	27	N	J960
M	1	68	50	O	I611
F	11	59	34	O	R572
M	0	59	44	N	I501
M	2	65	52	N	R402
F	6	50	24	N	R570
M	15	64	69	O	R570
F	3	30	21	N	E101
M	1	47	99	O	R572
M	10	58	47	N	J80
M	7	21	26	N	S062
M	8	67	93	N	I460
M	24	44	46	N	S065
F	7	57	36	N	I2130
F	6	61	62	N	J13
M	7	52	48	N	A419
F	2	65	55	N	R402
F	1	73	88	O	R572
F	3	50	46	N	B509
M	4	64	54	O	J80
M	11	59	45	O	R571
F	8	18	29	N	R572
M	2	40	28	N	R572
M	2	50	34	N	K701
M	3	52	58	N	R402
F	2	40	17	N	J960
M	1	33	10	N	S2710
M	5	25	31	N	J960
M	18	79	61	O	R402
F	23	35	35	O	G410
F	12	34	54	N	R572
F	14	81	60	N	R570
F	11	54	73	N	A419
M	5	51	13	N	J960
M	6	52	69	N	J960
M	35	70	38	N	J80
M	19	36	59	N	J960
M	3	48	38	N	A279
M	4	38	41	N	A270
F	1	63	36	N	J960
F	2	45	31	N	I501
F	0	63	93	O	I460
M	4	70	62	N	R402
M	3	61	23	N	B508
M	4	32	39	N	A279
M	13	59	77	O	G410
M	8	71	76	O	R402
M	1	68	43	O	R651
F	21	62	63	N	S0670
F	8	61	33	O	R570
M	2	91	48	O	I618
M	3	64	57	O	R571
M	4	54	16	N	J80
F	4	62	50	N	R402
F	2	21	21	N	R651
F	3	69	49	N	R651
F	1	66	45	N	N179
F	7	57	58	N	N170
M	1	50	60	O	R572
M	9	44	36	N	J152
F	5	50	57	N	R402
F	2	24	21	N	I501
M	4	60	35	N	I21000
M	9	33	28	N	R572
F	13	74	75	N	R570
M	4	53	45	N	J690
M	0	60	69	O	R572
F	4	57	42	N	I330
F	4	70	52	N	J960
F	15	64	40	N	R570
F	1	63	91	O	I469
F	4	68	34	N	J960
M	11	51	63	N	R402
M	21	58	46	O	N085
F	1	75	99	O	I460
F	0	78	77	O	R572
M	3	35	61	O	R572
M	2	45	57	N	G312
M	1	49	55	O	J80
F	2	40	78	O	I460
M	1	70	49	O	J960
M	5	77	38	N	J960
F	1	63	31	N	J960
F	26	78	47	N	R570
M	4	27	18	N	J960
F	5	17	46	N	O150
M	1	50	60	O	R572
M	2	35	32	N	R402
M	6	57	39	N	J960
M	5	71	41	N	R571
M	22	58	26	N	J960
M	2	54	32	N	R570
M	7	51	61	N	R571
M	2	73	56	O	S0670
F	6	63	49	N	I501
F	4	68	27	N	J960
F	0	52	89	O	I460
M	1	57	100	O	I850
M	6	65	57	O	J960
M	16	66	35	O	R570
M	1	34	19	N	R651
M	4	76	69	O	R572
M	0	65	44	O	R570
F	1	73	110	O	R570
M	3	58	53	O	G410
F	0	43	35	O	R570
M	5	75	84	O	G410
F	6	59	44	N	R570
M	4	43	43	O	C859
F	4	58	43	N	I330
F	18	68	58	O	I460
F	2	44	81	O	R402
M	8	78	68	N	J159
M	14	53	60	N	K863
M	15	17	53	N	R571
F	8	58	74	N	G410
M	8	51	54	N	J80
M	2	72	94	N	J690
M	7	57	35	N	J960
M	15	28	46	N	R572
M	4	66	60	N	K830
M	3	53	66	O	J80
M	3	72	65	N	G410
F	23	68	45	N	R572
M	4	54	21	N	I712
M	24	64	57	N	J80
F	0	72	103	O	I469
M	6	60	99	O	I460
M	1	62	42	N	E8750
F	7	56	57	O	R572
M	5	65	49	O	R572
M	9	72	30	N	J960
F	2	51	28	N	K716
M	3	21	17	N	G410
M	15	76	64	O	R570
M	2	45	23	N	E873
M	33	21	33	O	J80
M	0	60	47	O	R572
M	19	71	65	N	R570
M	6	60	50	N	R572
M	2	69	33	N	R572
F	36	74	77	N	R572
M	5	65	61	O	R572
M	3	22	59	O	G08
M	13	71	45	O	M8536
M	32	71	87	O	J690
M	4	52	45	N	R570
M	4	78	37	N	F059
M	2	33	40	N	T600
M	1	20	6	N	I260
M	46	51	34	O	J960
M	7	62	60	N	J960
M	6	76	62	N	R572
M	0	64	77	O	I460
M	1	44	86	O	I616
F	3	52	48	N	R570
M	1	53	15	N	I200+0
M	1	66	42	N	F1005
F	1	86	54	N	J960
F	1	53	75	O	I608
F	12	63	54	O	R572
F	58	53	30	N	J80
F	3	51	69	N	R402
M	2	28	32	N	R402
M	57	57	60	O	J960
M	0	60	18	N	R572
M	15	63	54	N	J869
F	1	60	32	O	R651
F	1	74	32	N	I455
F	10	79	52	O	J159
F	5	79	45	N	R570
M	3	24	18	N	R571
M	11	71	68	N	R572
F	10	43	54	O	R570
M	8	70	26	N	J960
F	1	38	48	N	R570
F	26	69	79	N	K650
M	3	53	56	N	I330
M	21	55	63	O	J80
M	6	63	57	O	J960
M	12	69	107	O	I460
M	12	37	21	N	K852
M	8	67	52	O	J80
M	11	31	29	N	F104
M	26	58	28	N	R572
M	17	75	57	N	R570
M	0	48	24	N	B509
F	2	63	43	N	J960
F	3	74	57	O	R402
F	2	55	29	N	R651
M	6	38	39	O	R402
M	2	75	47	O	R572
M	15	59	39	N	R570
F	2	84	73	N	I501
F	9	66	66	O	R402
M	1	59	85	O	R572
M	7	49	31	N	J960
M	9	45	29	O	J960
M	1	19	36	N	R402
M	11	75	53	O	R570
F	1	50	30	N	N10
M	4	72	63	N	G410
M	5	82	76	O	N170
M	5	86	69	N	J690
M	2	29	56	O	K550
M	4	75	52	N	N170
F	1	67	73	O	R570
M	5	75	47	O	R572
M	5	40	25	N	E1110
M	1	66	18	N	J960
M	12	21	42	N	S352
F	2	68	86	N	R570
M	30	60	44	O	R572
F	11	68	55	N	J960
F	3	23	29	N	J80
M	0	70	83	O	R570
M	5	52	37	N	R392
F	7	74	63	O	R402
F	3	71	37	N	J960
M	21	65	94	N	I460
M	2	77	71	O	R572
M	17	64	70	N	J13
M	6	22	26	O	R402
M	11	59	39	N	R570
M	10	75	53	O	R570
M	2	57	28	O	I460
M	4	82	72	O	K922
M	18	45	61	N	R570
F	6	57	44	N	J709
F	1	43	18	N	J960
F	17	43	54	O	R570
F	8	58	59	N	J960
M	7	49	38	N	R572
M	5	72	42	N	I501
F	3	68	55	N	J960
F	13	64	70	O	R402
F	1	57	71	O	R572
M	14	69	35	O	R572
F	5	29	30	N	R570
F	3	39	43	O	R571
M	2	19	14	N	J939
M	3	66	26	N	I200
M	3	66	63	N	R570
M	11	76	47	O	J80
F	8	71	49	O	J960
F	0	60	25	N	I501
M	3	66	79	N	R571
F	12	17	53	O	J960
F	2	66	50	N	R402
M	3	56	71	N	R402
M	5	61	37	N	J960
F	4	52	30	N	A047
F	3	60	46	N	A409
M	2	73	38	N	R572
F	19	48	31	N	I2100
M	2	61	41	N	R572
M	9	76	44	N	R570
M	3	76	95	O	I469
M	12	44	49	N	R571
M	12	86	51	N	I501
F	1	66	54	O	I469
F	0	69	106	O	I460
M	19	60	69	O	R572
M	8	75	94	O	R651
M	2	57	70	N	R402
F	4	54	44	N	K720
F	5	64	39	N	R570
M	2	80	52	N	R570
M	6	45	26	N	R570
F	15	39	25	N	R572
M	17	45	72	N	R572
M	4	78	61	O	I460
M	6	30	26	N	G410
F	25	71	54	N	R570
F	1	18	32	N	R570
M	4	69	31	N	I501
M	14	60	65	N	I501
F	9	44	46	N	R572
F	20	72	63	N	J80
F	7	20	21	N	J80
M	0	41	37	N	R402
M	7	52	53	O	R570
M	1	77	71	O	I460
F	2	55	24	N	N170
F	3	76	67	O	R572
M	24	62	43	O	J960
M	4	44	48	O	E872
F	49	36	40	N	G410
F	5	80	73	N	R570
M	3	25	45	N	G410
M	2	22	29	O	R402
M	2	56	52	N	N179
M	2	42	20	N	T447
M	3	61	41	N	J960
M	3	62	39	N	R402
F	1	64	44	N	E8750
F	2	69	49	N	I330
F	5	78	56	N	J151
M	2	56	19	N	N170
M	2	77	28	N	Z489
M	2	74	41	N	I2120
F	7	71	61	O	G410
M	2	75	53	N	I2130
F	4	58	71	N	R570
M	5	61	44	N	R570
M	2	23	25	N	T439
M	2	16	32	N	R402
F	4	17	58	N	J80
F	0	44	51	N	R402
M	4	69	47	N	R570
F	20	58	85	O	R570
M	10	81	37	O	I469
F	3	64	66	O	I501
F	2	79	63	O	J960
M	4	69	33	N	J80
F	12	59	54	N	J960
F	2	27	34	N	R571
F	4	82	100	O	I460
F	6	44	25	N	J159
M	11	76	54	N	J151
M	1	59	34	N	K264
F	13	58	30	N	J960
F	1	70	56	N	E8350
M	5	20	33	N	G410
M	43	66	67	N	R572
M	1	16	65	O	R570
F	2	35	22	N	R572
M	3	39	29	N	A410
F	2	39	47	N	R572
F	3	60	49	N	J960
M	9	51	54	O	I260
M	15	31	40	N	R571
F	1	48	18	N	J981
M	22	62	37	N	I639
F	2	57	53	N	R402
F	4	68	37	N	J960
F	1	81	44	N	I442
F	15	69	40	N	J960
F	4	66	65	O	R572
M	3	90	92	O	I460
M	6	71	38	O	R572
F	8	46	45	N	E101
M	15	61	55	N	N170
M	9	70	70	N	N170
M	1	61	108	O	I260
F	35	25	57	N	G048
M	1	22	46	N	F100
M	2	70	47	N	I2190
M	8	52	65	N	E8750
F	1	54	112	O	R572
M	7	62	60	O	I460
F	3	31	11	N	R653
F	11	59	80	N	J80
M	10	25	19	N	G210
M	19	68	56	O	R572
F	22	71	57	N	R570
F	11	73	44	N	J960
M	2	61	50	N	J960
F	59	69	51	N	K650
M	3	59	26	O	J209
F	4	49	39	N	J960
M	1	54	39	O	Z529
M	13	63	31	N	I500
F	2	57	28	N	R570
M	8	71	26	N	J960
M	5	52	57	O	R402
F	8	49	56	N	J80
F	2	51	62	O	I460
M	10	64	84	O	I460
M	3	58	48	O	R570
M	7	60	39	N	R570
M	16	43	73	N	R571
F	28	59	40	O	Z971
F	7	57	48	N	Z951
M	1	20	20	N	R571
F	0	58	65	O	I460
F	3	36	16	N	L5120
F	6	80	74	N	J960
M	0	60	113	O	R572
M	1	31	42	N	R402
M	14	83	69	N	R572
F	6	68	63	N	I460
F	2	73	49	O	J960
M	5	37	26	N	G001
M	15	59	39	N	R402
M	3	49	65	O	R572
M	3	77	37	N	J960
F	1	13	8	N	O720
F	2	35	32	N	R572
F	2	31	25	N	R571
M	1	67	103	O	I469
M	1	57	49	N	N170
F	3	51	47	N	R570
M	5	48	41	N	J173
M	3	65	36	N	J960
F	0	68	18	N	T372
F	19	80	53	N	R572
M	3	60	34	O	R572
M	1	76	65	O	R402
M	15	66	63	N	J151
F	11	65	56	N	R570
M	7	52	46	N	R572
M	44	48	44	N	J690
M	1	37	21	N	R651
M	29	79	41	N	J159
F	3	47	28	N	I359
F	19	78	95	O	I460
F	2	61	18	N	J960
M	1	70	25	O	J209
F	3	38	47	N	R402
F	3	24	87	O	J46
M	3	31	20	N	E101
M	9	75	54	N	J960
M	9	65	73	N	R572
M	0	68	42	N	R392
F	30	64	85	O	I2120
F	2	75	57	N	K264
F	0	50	49	N	I639
M	3	44	32	N	I2140
M	6	25	24	N	J80
M	2	63	38	N	T782
F	2	45	73	N	I501
F	17	77	72	O	R402
M	9	66	65	N	R570
F	1	42	41	N	R570
M	11	58	72	O	R572
M	6	56	21	N	I501
M	4	17	34	N	R402
M	0	45	45	O	R402
M	0	80	70	O	R572
F	2	55	79	O	I469
F	31	65	51	N	R572
F	4	65	57	N	R571
M	6	69	28	N	R572
M	3	46	24	N	J960
M	5	75	44	N	J960
F	9	76	102	O	I460
M	12	70	62	N	J159
M	3	47	47	N	J690
F	15	65	63	O	R572
F	22	67	83	O	J13
F	3	26	15	N	E1110
M	3	65	76	O	R402
M	5	42	57	N	J80
M	5	60	63	N	N170
F	0	34	12	N	D62
M	2	52	37	N	R572
M	2	62	27	N	J960
M	7	45	45	O	R402
F	1	78	48	O	I472
F	4	78	57	O	J690
F	3	93	34	N	J960
M	8	80	70	O	R572
M	3	20	19	N	S7290
F	8	32	35	N	R572
F	0	64	78	O	R572
F	13	66	48	O	R572
F	1	69	23	N	I330
F	38	71	42	O	R572
F	9	47	39	N	R572
F	1	54	31	N	R570
F	9	38	67	N	R572
F	6	50	66	N	R572
M	3	82	72	N	G410
M	3	49	44	N	I330
F	4	84	75	O	R570
M	27	53	51	N	J80
M	14	71	32	N	J159
M	21	51	24	N	I330
F	2	38	38	N	R402
M	12	50	22	N	J80
M	12	55	50	N	J80
M	2	38	66	O	R402
M	2	48	49	N	N171
F	11	68	42	N	R571
M	19	77	65	N	J80
M	2	42	34	N	J960
M	5	45	43	O	I330
F	8	45	70	O	I460
F	2	61	45	N	J960
M	3	43	46	N	G410
M	11	64	49	N	J80
M	4	87	31	N	E1120
M	0	69	35	N	R402
F	0	72	57	N	R570
F	4	65	61	N	J960
F	2	78	60	N	R2630
M	1	57	41	N	J960
M	2	72	68	N	J960
M	1	43	16	N	J960
M	9	74	61	N	N170
F	20	76	86	O	A415
M	6	71	87	O	R570
M	9	45	28	N	G410
M	6	49	37	N	R570
F	14	67	55	N	G001
M	1	88	109	O	R572
M	2	29	33	N	F104
M	3	63	47	N	N170
M	24	49	54	N	A415
M	1	34	74	N	R570
M	1	62	55	N	R571
M	3	44	40	N	R570
M	0	66	100	O	R570
M	3	22	17	N	S0620
M	27	79	42	O	R572
M	7	55	31	N	N170
M	46	64	43	O	J960
F	2	11	24	N	R572
M	4	45	35	N	J80
M	1	39	51	N	J960
F	2	67	97	O	I260
F	1	76	105	O	R572
F	7	48	48	N	G410
F	1	67	95	O	R572
M	6	50	60	N	A415
M	20	35	55	O	J173
M	5	78	62	N	J80
M	1	48	40	N	R402
M	2	69	56	O	J960
F	5	58	53	N	K650
F	26	73	74	O	R572
M	3	51	65	N	R402
M	1	69	67	O	R402
M	2	71	91	O	R402
M	3	62	76	N	S0620
M	1	68	24	N	J960
M	1	71	33	N	R571
M	15	65	34	O	J80
M	7	73	57	N	J152
M	9	34	75	N	J151
M	4	30	22	N	G410
F	0	51	38	N	I501
M	0	84	97	O	J80
M	0	48	61	N	R571
F	3	67	33	N	R651
F	2	82	86	O	R402
F	1	81	25	N	Z488
M	1	29	82	O	I469
M	16	63	53	N	R402
M	1	70	29	N	J960
F	1	39	23	N	R571
F	1	45	17	N	I260
F	4	74	67	N	J960
M	4	43	51	O	J960
F	2	54	58	O	R572
M	4	69	97	O	R653
F	18	42	83	O	G410
M	3	61	64	N	A480
F	8	72	30	N	J960
F	0	48	26	N	R571
F	0	84	54	N	A419
M	3	65	44	N	R402
M	1	17	36	N	N10
M	7	78	40	N	J960
M	33	39	53	N	J80
M	1	74	46	N	R402
M	1	60	92	O	R570
M	22	83	42	O	R570
F	3	26	57	N	G410
F	2	76	34	O	J960
F	24	72	61	N	R570
F	1	84	40	O	A412
M	0	44	40	O	T317
M	4	33	85	O	R572
F	7	73	34	N	J960
M	0	63	25	N	G410
M	3	60	34	N	J960
M	18	38	63	N	J80
F	2	39	18	N	R402
F	18	40	55	O	J960
F	2	27	20	N	G01
M	5	72	95	O	N170
M	10	70	32	N	J960
F	16	44	40	N	R651
M	12	73	50	N	R572
M	6	61	63	N	J690
F	5	66	69	O	R572
M	2	28	51	N	R402
F	9	49	42	N	J80
F	3	61	67	N	J960
M	3	23	38	N	R401
M	5	66	52	N	R571
M	19	77	45	N	J151
F	9	47	70	N	R572
M	1	42	17	N	J46
M	9	65	60	O	R572
M	1	49	18	N	K852
F	44	44	90	N	R572
F	9	74	44	N	J960
F	9	76	70	N	R572
F	2	49	45	N	R571
F	1	59	24	N	J960
F	3	70	27	N	J960
M	13	63	70	O	I2100
M	19	66	69	O	G009
M	8	68	60	O	R572
M	42	74	51	N	J860
M	2	48	58	O	J960
F	2	79	28	N	J960
M	0	49	62	O	K922
F	3	53	87	O	R571
M	1	71	114	O	I460
F	7	78	58	N	G410
M	17	42	45	N	R572
M	8	20	26	N	R570
M	8	73	53	N	J80
M	24	62	82	O	J80
M	47	29	83	N	J80
M	4	68	19	N	J960
F	7	78	54	N	G410
M	1	53	45	N	R402
M	15	49	105	O	R571
M	2	57	28	O	J960
F	1	56	38	N	J960
M	3	34	87	O	I460
M	2	78	28	N	J960
M	5	20	26	N	R570
M	2	56	28	N	I260
F	3	72	50	N	I501
M	24	60	92	O	R570
M	2	68	40	N	I500
F	12	49	96	N	J80
F	11	62	50	N	R572
M	4	74	53	N	J960
F	3	15	42	N	B500
F	2	75	80	O	J80
M	6	69	20	N	J80
M	2	37	30	N	I270
M	3	55	62	O	R651
M	8	61	60	O	J80
M	4	77	59	N	R571
M	2	50	38	N	R572
M	5	59	53	N	R570
M	3	63	59	O	J960
M	2	39	30	O	J960
F	3	71	65	O	J960
F	3	16	42	N	B500
M	0	52	63	N	R402
M	7	42	48	N	J960
M	11	63	35	N	J960
M	3	62	31	N	R570
F	8	53	38	N	J960
F	1	16	11	N	T372
M	4	53	68	N	R571
M	12	64	44	N	J158
F	4	69	38	N	I330
F	11	60	35	O	J152
M	5	45	36	N	R572
F	11	33	45	N	N171
M	6	72	67	O	J80
M	2	69	41	O	J960
M	7	71	44	N	J80
M	2	73	57	O	I619
F	7	69	57	O	J961+1
F	10	66	33	N	R570
M	23	64	63	O	N170
M	2	19	19	N	J869
M	5	61	54	N	G410
M	9	77	64	N	N170
F	0	39	15	N	I611
M	2	78	56	N	R402
M	2	54	84	O	I460
M	51	52	39	N	R572
F	5	10	45	N	M726
M	3	45	50	N	J960
M	5	50	32	N	R651
M	2	54	25	N	E1110
M	13	59	61	O	A410
F	5	26	42	N	R570
M	8	64	53	N	I2100
M	1	75	40	N	J960
M	11	77	31	N	J960
M	14	70	57	O	J189
F	3	61	63	N	T827
F	3	67	90	O	R572
F	3	48	52	N	R572
M	5	70	56	N	A415
M	8	75	38	N	R570
F	1	64	76	O	N170
F	6	36	40	N	J80
M	4	54	36	N	J960
M	0	27	32	N	I501
M	5	40	54	N	J690
M	2	60	81	O	J80
M	13	70	51	N	J152
M	16	62	46	N	R570
M	2	18	48	O	I460
F	4	63	61	N	G410
M	2	89	83	O	K763
M	0	40	97	O	R570
F	2	60	32	N	I2140
F	0	48	21	N	A415
F	9	76	54	O	N170
M	3	27	32	N	J960
M	1	61	23	N	J960
M	3	33	10	N	T391
F	11	50	32	N	I313
M	3	31	30	N	E1110
M	4	31	91	O	I460
F	6	65	61	O	R572
M	5	25	38	N	J960
[truncated: 2,371 more rows]
